# Supplementary material for: Measuring sexual dimorphism in human faces
Source: J Anat. 2025 Oct 16;248(5):705–18. doi: 10.1111/joa.70056 (PMC13069161; doi:10.1111/joa.70056)
Supplement: Supplementary file 1 — Data S1. [file JOA-248-705-s004.R]

### Evaluating Differences Between Sexual Dimorphism Scoring Methods

####  1. Setup ####

# Clear existing data and graphics
rm(list=ls())
graphics.off()
# Set paths
data_path = "/path/to/folder/"
wd = "/path/to/folder/"
# Set working directory
setwd(wd)


####  2. Load Packages and Data ####

# FaceBase functions
install.packages("/path/to/folder",repos = NULL, type = "source"); library(facebaseUtils)

# Load packages
using("formattable", "ggplot2", "ggh4x", "magick", "rgl", "Morpho", "geomorph", "dplyr", "abind", "psych", "viridisLite", "caret",
      "reshape2", "ggrepel", "cowplot", "grid", "scales", "readxl", "gtools", "reshape2", "ggforce", "plotROC", "tidyr", "ppcor")
usingBio("PCAtools")

# Import landmarks
landmarks = readRDS(paste0(data_path, "Images/Pitt/2_Registered/Dense_5k/pitt_5k_symmetric_registered_landmarks.Rds"))
# Import covariate data
meta = read.csv(paste0(data_path, "Covariates/Pitt/pitt_metadata_paired.csv"), colClasses = c(Image_Name = "character", Session_ID = "character", Subject_ID = "character"))
# Independent sample
ind = read.table(paste0(data_path, "Covariates/Pitt/pitt_independent_samples.txt"))$V1

# Import atlas
atlas = file2mesh(paste0(data_path, "Images/Atlas/Dense_5k/dense_5k_atlas.ply"))
# Extract landmarks
dense_reference = t(atlas$vb[-4,])
# Load atlas user matrices
front_face = as.matrix(read.table(paste0(data_path, "Images/Atlas/front_user_matrix.txt")))
side_face = as.matrix(read.table(paste0(data_path, "Images/Atlas/side_user_matrix.txt")))
angle_face = as.matrix(read.table(paste0(data_path, "Images/Atlas/angle_user_matrix.txt")))

# Load segmentation table
seg_table = read.table(paste0(data_path, "Images/Atlas/Dense_5k/atlas_5k_segmentation_labels.txt"), header = TRUE)
# Load segmentation data
seg = readRDS(paste0(data_path, "Images/Atlas/Dense_5k/atlas_5k_segmentation.rds"))


####  3. Filter and Setup Data ####

# Filter for independent samples that are 18+, with height, weight, and genetic information
meta = meta %>% filter(Session_ID %in% ind & !is.na(Height_Cm) & !is.na(Weight_Kg) & !is.na(Sex) & Age >= 18)
idx = dimnames(landmarks)[[3]] %in% meta$Image_Name; landmarks = landmarks[,,idx]
# Check
all(dimnames(landmarks)[[3]] == meta$Image_Name)

# Fit a linear model of height~weight
lm = lm(Height_Cm ~ Sex + Weight_Kg, data = meta)
# Use residuals to identify possible outliers
possible_outliers = meta %>% filter(abs(resid(lm)) > 3 * sd(resid(lm)))

# Plot
outlier_plot = ggplot(filter(meta, Session_ID %in% possible_outliers$Session_ID != 1), aes(x = Weight_Kg, y = Height_Cm, color = Sex)) +
  geom_point(alpha = 0.3) +
  scale_color_manual(values = c("#E57373", "#64B5F6")) +
  geom_smooth(method = "lm", se = FALSE) +  # regression line
  geom_point(data = possible_outliers, pch = 17, alpha = 1) +
  geom_text_repel(data = possible_outliers, aes(label = Image_Name), color = "black", size = 3) +
  labs(x = "Weight (Kg)", y = "Height (Cm)") +
  theme_light(base_size = 9) +
  theme(
    plot.margin = margin(t = 5, r = 15, b = 5, l = 5, unit = "pt"),
    axis.title.x = element_text(margin = margin(t = 10)),
    axis.title.y = element_text(margin = margin(r = 5)),
    axis.title = element_text(face = "bold", size = 9),
    axis.text = element_text(color = "black", size = 9),
    legend.position = "none",
    axis.ticks = element_line(color = "#E0E0E0", lineend = "round"),
    panel.border = element_rect(color = "#E0E0E0"),
    panel.grid.major = element_blank(),
    panel.grid.minor = element_blank())
# View
outlier_plot
# Save
ggsave(filename = "Plots/fig_r1.pdf", plot = outlier_plot, height = 10, width = 10, units = "cm", dpi = "print")

# Select outliers
out = c("3100588", "1100197", "3100012", "3100197", "3100083")

# Remove outliers
meta = meta %>% filter(Image_Name %in% out != 1)


# Histogram of ages
hist_ages = ggplot(meta, aes(x = Age, fill = Sex)) +
  geom_histogram(binwidth = 1, color = "white", linewidth = 0.5) +
  facet_wrap(~Sex, labeller = as_labeller(c("F" = "Females", "M" = "Males"))) +
  scale_fill_manual(values = c("#E57373", "#64B5F6")) +
  labs(title = "", x = "Age (Years)", y = "Count", fill = "Sex") +
  theme_light(base_size = 9) +
  theme(
    axis.title.x = element_text(margin = margin(t = 10)),
    axis.title.y = element_text(margin = margin(r = 5)),
    axis.title = element_text(face = "bold", size = 9),
    axis.text = element_text(color = "black", size = 9),
    strip.background = element_rect(fill = "#E0E0E0", linewidth = 1),
    strip.text = element_text(face = "bold", color = "black", size = 9),
    legend.position = "none",
    axis.ticks = element_line(color = "#E0E0E0", lineend = "round"),
    panel.border = element_rect(color = "#E0E0E0"),
    panel.grid.major = element_blank(),
    panel.grid.minor = element_blank())
# Save
ggsave(filename = "Plots/fig_s1.pdf", plot = hist_ages, height = 10, width = 15, units = "cm", dpi = "print") # Figure S1


####  4. Equal Sampling ####

# # Extract male and female IDs
# male_dat = meta %>% filter(Sex == "M")
# female_dat = meta %>% filter(Sex == "F")
# # Set seed
# set.seed(10)
# # Sample males
# sampled_ids = data.frame(males = sample(male_dat$Image_Name, size = 540), females = NA)

# # Sample age-matched females
# for (i in 1:nrow(sampled_ids)){
#   # Extract subject to match
#   tmp = meta %>% filter(Image_Name == sampled_ids[i,1])
#   # Select age-matched females
#   age_match = female_dat %>% filter(Age == tmp$Age)
#   # Set seed
#   set.seed(100)
#   # Sample
#   id_tmp = sample(age_match$Image_Name, 1)
#   # Add
#   sampled_ids[i,2] = id_tmp
#   # Remove from sample pool
#   female_dat = female_dat[female_dat$Image_Name != id_tmp,]
# }
# 
# # Join
# sample = c(sampled_ids$males, sampled_ids$females)

# # Save sample
# write.table(sample, "../sample.txt", row.names = FALSE, col.names = FALSE)
# write.csv(sampled_ids, "../sampled_ids.csv", row.names = FALSE)

# Pull sample
sample = read.table("../sample.txt", colClasses = "character")$V1
sampled_ids = read.csv("../sampled_ids.csv", colClasses = c("character", "character"))

# Extract covariates and shapes
covariates = meta %>% filter(Image_Name %in% sample)
idx = dimnames(landmarks)[[3]] %in% covariates$Image_Name; lmks = landmarks[,,idx]
# Check
all(dimnames(lmks)[[3]] == covariates$Image_Name)

# Centroid sizes
cSizes = apply(lmks, 3, cSize)
# Add to cov
covariates = covariates %>% mutate(CS = cSizes)

# Average age
mean(covariates$Age); sd(covariates$Age)

# # Divide into training and test data sets
# # Set seed
# set.seed(200)
# # Extract
# idx = sample(1:nrow(sampled_ids), size = 390)
# # Training sample
# train = c(sampled_ids$males[idx], sampled_ids$females[idx])
# # Test sample
# test = sample[sample %in% train != 1]

# # Save
# write.table(train, "../training_ids.txt", row.names = FALSE, col.names = FALSE)
# write.table(test, "../testing_ids.txt", row.names = FALSE, col.names = FALSE)

# Pull sample
train = read.table("../training_ids.txt", colClasses = "character")$V1
test = read.table("../testing_ids.txt", colClasses = "character")$V1

# Extract covariates
train_cov = covariates %>% filter(Image_Name %in% train)
test_cov = covariates %>% filter(Image_Name %in% test)
# Extract shapes
idx = dimnames(lmks)[[3]] %in% train; train_lmks = lmks[,,idx]
idx = dimnames(lmks)[[3]] %in% test; test_lmks = lmks[,,idx]
# Check
all(dimnames(train_lmks)[[3]] == train_cov$Image_Name)
all(dimnames(test_lmks)[[3]] == test_cov$Image_Name)

# Check for overlap
any(train%in%test); any(test%in%train)


####  5. Alignment ####

# Join the atlas
lmks_with_atlas = abind(dense_reference, train_lmks)

# Align registered shapes
aligned = procSym(lmks_with_atlas, pcAlign = FALSE)
# Extract shapes (excluding the atlas)
train_aligned = aligned$rotated[,,-1]
# Check
all(dimnames(train_aligned)[[3]] == train_cov$Image_Name)

# Align test data
test_aligned = align2procSym(aligned, test_lmks)
# Check
all(dimnames(test_aligned)[[3]] == test_cov$Image_Name)

# Calculate mean centroid size
mean_CS = mean(cSizes)

# Extract dimensions of dense shapes
# Dimensions
k = dim(aligned$mshape)[2]
# Landmarks
n_lmk = dim(aligned$mshape)[1]
# Check
k; n_lmk


####  6. Sample Size Effects ####

# Combine and align shapes
combined = abind(train_lmks, test_lmks); gpa = procSym(combined)
aligned_shapes = gpa$rotated
# Covariates
cov = rbind(train_cov, test_cov)
# Check
all(dimnames(aligned_shapes)[[3]] == cov$Image_Name)

# Compare shape effects from decreasing sample sizes
mat = matrix(NA, nrow = 51, ncol = 20, dimnames = list(NULL, paste0("Iter", 1:20)))
# Create data frame
sample_compare = data.frame(Sample = seq(20, 1020, 20), mat)
# Calculate shape vector
vec_compare = mshape(aligned_shapes[,, cov$Sex == "M"]) - mshape(aligned_shapes[,, cov$Sex == "F"])
# Loop
for (i in 1:nrow(sample_compare)) {
  for (j in 2:ncol(sample_compare)) {
    # Sample size
    tmp_size = sample_compare[i,"Sample"]/2
    # Extract
    idx = sample(1:nrow(sampled_ids), size = tmp_size)
    # Select IDs
    tmp_ids = c(sampled_ids$males[idx], sampled_ids$females[idx])
    # Select data
    tmp_cov = cov %>% filter(Image_Name %in% tmp_ids)
    tmp_shape = aligned_shapes[,,dimnames(aligned_shapes)[[3]] %in% tmp_ids]
    # Check
    if(all(tmp_cov$Image_Name == dimnames(tmp_shape)[[3]])) {
      # Calculate shape vector
      tmp_vec = mshape(tmp_shape[,, tmp_cov$Sex == "M"]) - mshape(tmp_shape[,, tmp_cov$Sex == "F"])
      # Calculate angle similarity
      angle_tmp = angle.calc(tmp_vec, vec_compare) * (180/pi)
      # Add to data frame
      sample_compare[i, j] = angle_tmp
    } else {print("Error: IDs do not align")}
  }
}

# Stack data
sample_compare_stack = melt(data = sample_compare, id.vars = c("Sample"), variable.name = "Iteration", value.name = "Similarity")

# Plot permutations
sample_sizes = ggplot(sample_compare_stack, aes(x = Sample, y = Similarity)) +
  geom_point(alpha = 0.6, color = "#BDBDBD", size = 1.5) +
  labs(title = "", x = "Sample Size", y = "Vector Angle (Degrees)") +
  geom_smooth(color = "black", method = "loess", lineend = "round", se = FALSE) +
  theme_light(base_size = 9) +
  geom_vline(aes(xintercept = 300), color = "#43A047", linetype = "dashed", lineend = "round", linewidth = 0.75, show.legend = FALSE) +
  theme(
    axis.title.x = element_text(margin = margin(t = 10)),
    axis.title.y = element_text(margin = margin(r = 10)),
    axis.title = element_text(face = "bold", size = 9),
    axis.text = element_text(color = "black", size = 9),
    legend.position = "none",
    axis.ticks = element_line(color = "#E0E0E0", lineend = "round"),
    panel.border = element_rect(color = "#E0E0E0"),
    panel.grid.major = element_blank(),
    panel.grid.minor = element_blank())
# Save
ggsave(filename = "Plots/fig_s2.pdf", plot = sample_sizes, height = 10, width = 15, units = "cm", dpi = "print") # Figure S2


####  7. PCA ####

# Conduct pca
pca = prcomp(two.d.array(train_aligned))
# Training scores
train_scores = pca$x
# Standard deviations
sdev = pca$sdev
# Extract eigenvalues
eigenval = sdev^2
# Extract eigen vectors
eigenvect = pca$rotation
# Mean shape
mshape = matrix(pca$center, nrow = n_lmk, ncol = k, byrow = TRUE)

# Summarize the pca
summary_pca = summary(pca)$importance
# Extract cumulative variation
cumulative = summary_pca[3,]
# Total variation
total_var = sum(eigenval)
# Variance explained
var_summary = (eigenval / total_var) * 100; names(var_summary) = paste0("PC", 1:length(var_summary))
# View
var_summary[1:10] # Figure 2B

# Parallel analysis
para = parallelPCA(t(two.d.array(train_aligned))) 
# Extract threshold
threshold = para$n # 36 retained
# Calculate the variance explained
var_parallel = cumulative[threshold]

# How many to explain 70%, 80%, 90% (Figure 2A)
thresh70 = sum(cumulative<=0.7)+1
thresh80 = sum(cumulative<=0.8)+1
thresh90 = sum(cumulative<=0.9)+1
# View
thresh70; thresh80; thresh90

# Eigenvectors
eigenvect = eigenvect[,1:threshold]
# Standard deviations
sdev = sdev[1:threshold]

# Generate an empty array with the correct dimensions
mshape_sub = array(NA, dim = c(n_lmk, k, length(test)))
# Loop through the array and add the mean shape
for (i in 1:length(test)) { mshape_sub[,,i] = mshape }
# Add
test_scores = two.d.array(test_aligned - mshape_sub) %*% eigenvect
# Name
row.names(test_scores) = test_cov$Image_Name

# Extract scores
train_scores = train_scores[, 1:threshold]

# Combine
pc_scores = rbind(train_scores, test_scores)
# Order
idx = match(covariates$Image_Name, rownames(pc_scores))
pc_scores = pc_scores[idx,]
# Check
all(rownames(pc_scores) == covariates$Image_Name)


####  8. Height Standardization ####

# Create compatible matrices
df1 = data.frame(train_scores, Height_Cm = train_cov$Height_Cm)
df2 = data.frame(Height_Cm = test_cov$Height_Cm)
# Create linear model
lm = lm(train_scores~Height_Cm, data = df1)
# Extract the regression residuals
train_corr = lm$residuals

# Standard deviations of the new corrected scores
sdev_corr = apply(train_corr, 2, sd)
# Calculate cumulative variation
post_summary = data.frame(matrix(nrow = 3, ncol = threshold, dimnames = list(rownames(summary_pca), paste0("PC", 1:threshold))))
post_summary[1,] = sdev_corr; post_summary[2,] = round(((post_summary[1,])^2)/total_var, digits = 5); post_summary[3,] = cumsum(as.vector(t(post_summary[2,]))) # Figure 2B
# Post-standardization variation
post_var = post_summary[3,threshold]; post_var
# Thresholds
thresh70_post = sum(post_summary[3,]<=0.7)+1; thresh70_post # Figure 2A
thresh80_post = sum(post_summary[3,]<=0.8)+1; thresh80_post
thresh90_post = sum(post_summary[3,]<=0.9)+1; thresh90_post

# Predict shapes from height
fitted = predict(lm, newdata = df2)
test_corr = test_scores - fitted

# Join
setup = c("og", "na")
train_shapes = list(og = train_scores, na = train_corr)
test_shapes = list(og = test_scores, na = test_corr)

# Mean height by sex
mean_heights = covariates %>%
  group_by(Sex) %>%
  summarise(Height_Cm = mean(Height_Cm))

# Matrix for height morphs
height_morphs = data.frame(matrix(ncol = 2, nrow = threshold)); colnames(height_morphs) = c("h_tall", "h_short")
# Calculate vector
height_vec = lm$coefficients[2,]
# Calculate scaling factor
Pdist = sqrt(sum((height_vec)^2)); scale = 0.05/Pdist
# Save magnification factor
mag_fac = data.frame(Test = "height", Magnification = scale*2)
# Multiply shapes
height_morphs[,"h_tall"] = height_vec*scale
height_morphs[,"h_short"] = -height_vec*scale
# Predict morphs
tmp = predict(lm, newdata = mean_heights %>% select(Height_Cm))
# Format
tmp = t(tmp); colnames(tmp) = c("h_f", "h_m"); tmp = tmp[,2:1]
# Join
height_morphs = cbind(height_morphs, tmp)

# Violin plot of participant heights
violin_heights = ggplot(train_cov, aes(x = Sex, y = Height_Cm, fill = Sex, color = Sex)) +
  geom_violin(trim = TRUE, alpha = 0.4, color = "white") +  # Violin plot with light border
  geom_boxplot(width = 0.15, alpha = 1, linewidth = 0.5) +  # Boxplot overlay with minimal width
  scale_x_discrete(labels = c("F" = "Female", "M" = "Male")) +
  scale_fill_manual(values = c("#E57373", "#64B5F6")) +
  scale_color_manual(values = c("#C62828", "#0277BD")) +
  labs(title = "", x = "Sex", y = "Height (cm)", fill = "Sex") +
  theme_light(base_size = 9) +
  theme(
    axis.title.x = element_text(margin = margin(t = 10)),
    axis.title.y = element_text(margin = margin(r = 10)),
    axis.title = element_text(face = "bold", size = 9),
    axis.text = element_text(color = "black", size = 9),
    legend.position = "none",
    axis.ticks = element_line(color = "#E0E0E0", lineend = "round"),
    panel.border = element_rect(color = "#E0E0E0"),
    panel.grid.major = element_blank(),
    panel.grid.minor = element_blank()
  )
# Save
ggsave(filename = "Plots/fig_s3.pdf", plot = violin_heights, height = 10, width = 10, units = "cm", dpi = "print") # Figure S3

# # Histogram of heights
# hist_height = ggplot(train_cov, aes(x = Height_Cm, fill = Sex)) +
#   geom_density(color = "white", alpha = 0.5, linewidth = 0.25) +
#   geom_vline(data = mean_heights, aes(xintercept = Height_Cm, color = Sex), linetype = "dashed", lineend = "round", linewidth = 0.5, show.legend = FALSE) +
#   scale_fill_manual(values = c("#F44336", "#2196F3"), labels = c("Female", "Male")) +
#   scale_color_manual(values = c("#C62828", "#0277BD")) +
#   labs(title = "", x = "Height (cm)", y = "Density", fill = "Sex") +
#   theme_light(base_size = 12) +
#   theme(
#     axis.title.x = element_text(margin = margin(t = 10)),
#     axis.title.y = element_text(margin = margin(r = 10)),
#     axis.title = element_text(face = "bold"),
#     axis.text = element_text(color = "black"),
#     strip.background = element_rect(fill = "#E0E0E0", linewidth = 1),
#     strip.text = element_text(face = "bold", color = "black"),
#     legend.position = "top",
#     legend.background = element_rect(fill = "#E0E0E0", color = "white", linewidth = 0.5),
#     legend.title = element_text(face = "bold", size = 12),
#     axis.ticks = element_line(color = "#E0E0E0", lineend = "round"),
#     panel.border = element_rect(color = "#E0E0E0"),
#     panel.grid.major = element_blank(),
#     panel.grid.minor = element_blank())
# # Save
# ggsave(filename = "Plots/height_hist.pdf", plot = hist_height, height = 10, width = 9, units = "cm", dpi = "print")


####  9. Sexual Dimorphism ####

# Sex variable
train_sex = ifelse(train_cov$Sex == "F", 0, 1)

# Create empty dataframe
sex_morphs = data.frame(matrix(nrow = threshold, ncol = 1))
# Sex means
for (i in 1:length(setup)) {
  # Select data
  tmp = setup[i]; tmp_dat = train_shapes[[i]]
  # Calculate means
  tmp_m = colMeans(tmp_dat[train_sex == 1,]); sex_morphs[,paste0(tmp, "_m")] = tmp_m
  tmp_f = colMeans(tmp_dat[train_sex == 0,]); sex_morphs[,paste0(tmp, "_f")] = tmp_f
  # Calculate vector
  tmp_vec = tmp_m - tmp_f
  # Calculate scaling factor
  Pdist = sqrt(sum((tmp_vec)^2)); scale = 0.05/Pdist
  # Save magnification
  mag_fac = bind_rows(mag_fac, data.frame(Test = paste0(tmp, "_sex"), Magnification = scale*2))
  # Multiply shapes
  sex_morphs[,paste0(tmp, "_mx")] = tmp_vec*scale
  sex_morphs[,paste0(tmp, "_fx")] = -tmp_vec*scale
}
# Remove first column
sex_morphs = sex_morphs[,-1]

# Procrustes lm
set.seed(500)
plm1 = procD.lm(train_shapes[["og"]]~train_cov$Height_Cm+train_sex, iter = 9999, SS.type = "III")
# View
summary(plm1) # Table S1

# Procrustes lm
set.seed(500)
plm2 = procD.lm(train_shapes[["og"]]~train_cov$Height_Cm*train_sex, iter = 9999, SS.type = "III")
# View
summary(plm2)

# The interaction term is not significant
set.seed(500)
anova(plm1, plm2)

# Procrustes lm
set.seed(500)
plm3 = procD.lm(train_shapes[["na"]]~train_sex, iter = 9999, SS.type = "III")
# View
summary(plm3)


#### 10. Relationship Between PCs and Sex ####

# Set names
# Scores
scores = c("vp", "cva")
# Score methods
methods = paste(rep(setup, each = 2), scores, sep = "_")
# Score Names
score_methods = data.frame(Title = rep(c("Regression Score", "CVA Score"), times = 2),
                           Analysis = rep(c("Allometry-Inclusive", "Allometry-Exclusive"), each = 2))
# Label
row.names(score_methods) = methods
# View
score_methods

# Create empty list for correlation coefficient values
pc_sex_corr = lapply(setup, function(shape) {
  # Initialize data frame for the current shape
  df = data.frame(PC = 1:threshold, R2 = NA, r = NA, p = NA)
  # Compute values for each PC
  df[,2:4] = t(sapply(1:threshold, function(i) {
    lm = lm(train_shapes[[shape]][, i] ~ train_sex)
    r2 = summary(lm)$r.squared
    # Assign values
    c(round(r2, 4), round(sqrt(r2), 4), pvalReturn(lm))
}))
  # Assign data table for each shape
  df
})
# Rename
names(pc_sex_corr) = setup

# Identify if the direction of the PC vector is masculinizing or feminizing
pc_direction = rep("masc", times = threshold)
pc_direction[sex_morphs$og_mx < 0] = "fem"

# Calculate significance threshold
bonf = 0.05/threshold
# Order PCs by largest contribution and identify PCs with largest contribution
sex_pcs = lapply(setup, function(shape) {pc_sex_corr[[shape]][pc_sex_corr[[shape]][,"p"] < bonf, "PC"]})
# Rename
names(sex_pcs) = setup

# Order sex PCs
for (i in 1:length(setup)) {
  sex_pcs[[i]] = sex_pcs[[i]][order(pc_sex_corr[[i]][sex_pcs[[i]], "r"], decreasing = TRUE)]
}

# Stack
pc_stacked = rbind(cbind(pc_sex_corr$og, Allometry = unique(score_methods[grepl("og", rownames(score_methods)), "Analysis"])),
                  cbind(pc_sex_corr$na, Allometry = unique(score_methods[grepl("na", rownames(score_methods)), "Analysis"])))
# Order levels
pc_stacked = pc_stacked %>% mutate(Allometry = factor(Allometry, levels = unique(Allometry)))

# Add labels
pc_stacked = pc_stacked %>% mutate(Labels = paste0("PC", PC))
# Max values
top3 = pc_stacked %>%
  mutate(Index = 1:nrow(pc_stacked)) %>%
  group_by(Allometry) %>%
  slice_max(r, n = 3, with_ties = FALSE) %>%
  ungroup()
# Remove labels for after top 3
idx = 1:nrow(pc_stacked); idx = idx %in% top3$Index != 1
pc_stacked[idx, "Labels"] = NA

# Add highlight
pc_stacked = pc_stacked %>% 
  mutate(Highlight = ifelse(PC %in% sex_pcs$og & Allometry == "Allometry-Inclusive" | PC %in% sex_pcs$na & Allometry == "Allometry-Exclusive", "A", "B"))

# Plot
sex_corr = ggplot(pc_stacked, aes(x = PC, y = r, fill = Highlight)) +
  geom_vline(xintercept = c(thresh70, thresh80, thresh90), linetype = "dashed", color = "#BDBDBD") +
  geom_text(data = data.frame(x = c(thresh70+2, thresh80+2, thresh90+2), y = 0.78, label = c("70%", "80%", "90%")), 
            aes(x = x, y = y, label = label, fill = NULL), size = 3, col = "#BDBDBD") +
  geom_bar(stat = "identity") +
  labs(title = "", x = "Principal Component", y = "Correlation with Sex (r)") +
  scale_fill_manual(name = "", values = c("#43A047", "#9E9E9E"), labels = c("Significantly Correlated with Sex"), breaks = "A") +
  facet_grid(rows = vars(Allometry)) +
  geom_label_repel(aes(label = Labels), fill = "white", na.rm = TRUE, color = "black", point.padding = 0, min.segment.length = 0, 
                   size = 3, force = 0.5, nudge_y = 0.1, direction = "y", fontface = "bold", ) +
  ylim(0,0.8) +
  theme_light(base_size = 9) +
  theme(
    axis.title.x = element_text(margin = margin(t = 10)),
    axis.title.y = element_text(margin = margin(r = 10)),
    axis.title = element_text(face = "bold", size = 9),
    axis.text = element_text(color = "black", size = 9),
    legend.position = "top",
    legend.text = element_text(face = "bold", size = 9),
    strip.background = element_rect(fill = "#E0E0E0", linewidth = 1),
    strip.text = element_text(face = "bold", color = "black", size = 9),
    axis.ticks = element_line(color = "#E0E0E0", lineend = "round"),
    panel.border = element_rect(color = "#E0E0E0"),
    panel.grid.minor = element_blank(),
    panel.grid.major = element_blank(),
    legend.margin = margin(t = -10, b = 0),
    legend.spacing.y = unit(0, "pt"),    
    legend.key.height = unit(10, "pt"),
    legend.key.width =  unit(10, "pt"))

# Save
ggsave(filename = "Plots/fig_2a.pdf", plot = sex_corr, height = 12, width = 10, units = "cm", dpi = "print") # Figure 2A

# # PC score histograms
# for (j in 1:length(train_shapes)) {
#   for (i in 1:12) {
#     # Select variables
#     df = data.frame(PC = train_shapes[[j]][,i], Sex = train_cov$Sex)
#     # Mean PC value by sex
#     mean_PC = df %>% 
#       group_by(Sex) %>%
#       summarise(mean = mean(PC))
#     # Set limits
#     limit = max(abs(df$PC))
#     # Plot
#     plot = ggplot(df, aes(x = PC, fill = Sex)) +
#       geom_density(size = 1, color = "white", alpha = 0.5, linewidth = 0.25) +
#       geom_vline(data = mean_PC, aes(xintercept = mean, color = Sex), linetype = "dashed", size = 0.5, show.legend = FALSE, lineend = "round") +
#       scale_fill_manual(values = c("#F44336", "#2196F3"), labels = c("Female", "Male")) +
#       scale_color_manual(values = c("#C62828", "#0277BD")) +
#       labs(title = "", x = paste0("PC", i), y = "Density", fill = "Sex") +
#       theme_light(base_size = 12) +
#       ylim(0, 80) +
#       scale_x_continuous(limits = c(-limit, limit), breaks = breaks_pretty(n = 4)) +
#       theme(
#         axis.title.x = element_text(margin = margin(t = 10)),
#         axis.title.y = element_text(margin = margin(r = 10)),
#         axis.title = element_text(face = "bold"),
#         axis.text = element_text(color = "black"),
#         strip.background = element_rect(fill = "#E0E0E0", linewidth = 1),
#         strip.text = element_text(face = "bold", color = "black"),
#         legend.position = "right",
#         #legend.background = element_rect(fill = "#E0E0E0", color = "white", linewidth = 0.5),
#         legend.title = element_text(face = "bold", size = 8),
#         axis.ticks = element_line(color = "#E0E0E0", lineend = "round"),
#         panel.border = element_rect(color = "#E0E0E0"),
#         panel.grid.major = element_blank(),
#         panel.grid.minor = element_blank(),
#         plot.margin = margin(0, 0, 0, 0))
#     # Highlight top PCs
#     if (i %in% sex_pcs[[j]]) {
#       plot = plot + theme(axis.title.x = element_text(colour = "#43A047"))
#     }
#     # Font size
#     plot = plot + theme(text = element_text(size = 8))
#     # Extract legend
#     if (i == 1) {legend = get_legend(plot)}
#     # Remove legend
#     plot = plot + theme(legend.position = "none")
#     # Remove text
#     if (i %in% c(1, 4, 7, 10) != 1) {
#       plot = plot + 
#         labs(title = "", x = paste0("PC", i), y = NULL, fill = "Sex") +
#         theme(axis.text.y = element_blank())
#       }
#     # Save
#     assign(paste0("plot_", i), plot)
#     }
#   
#   # Combine plots
#   combined_plot = plot_grid(plot_1, plot_2, plot_3, plot_4, plot_5, plot_6, plot_7, plot_8, plot_9, plot_10, plot_11, plot_12, ncol = 3, rel_widths = c(1, 0.85, 0.85))
#   # Add legend
#   final_plot = plot_grid(combined_plot, legend, rel_widths = c(3, 0.5))
#   # Add margin
#   final_plot = final_plot + theme(plot.margin = margin(0, 0, 10, 10))
#   # Save
#   ggsave(filename = paste0("Plots/", tolower(setup[j]), "_pc_sex_correlation_histogram.pdf"), plot = final_plot, height = 20, width = 15, units = "cm", dpi = "print")
# 
#   # Remove plots
#   rm(list = ls(pattern = "plot_\\d"))
#   }

# Visualize PCs
# Generate data frame for pc shapes
pc_vis = data.frame(matrix(0, nrow = threshold, ncol = 2*threshold, dimnames = list(NULL, paste(rep(paste0("pc", 1:threshold), each = 2), c("m", "f"), sep = "_"))))
# Generate hypothetical individuals along the PCs
for (i in 1:threshold) {
  if (pc_direction[i] == "masc") {x = 1; y = -1} else {x = -1; y = 1}
  pc_vis[i, paste0("pc", i, "_m")] = x*sdev[i]
  pc_vis[i, paste0("pc", i, "_f")] = y*sdev[i]
}

# List all top PCs
sex_pcs_combined = unique(c(sex_pcs$og, sex_pcs$na, 1))
# Extract top PCs
pc_morphs = pc_vis[,grepl(paste(paste0("pc", sex_pcs_combined, "_"), collapse = "|"), colnames(pc_vis))]


#### 11. Relationship Between PCs and Height ####

# Initialize data frame for the current shape
pc_height_corr = data.frame(PC = 1:threshold, R2 = NA, r = NA, p = NA, p_ind = NA)
# Compute values for each PC
pc_height_corr[,2:ncol(pc_height_corr)] = t(sapply(1:threshold, function(i) {
  lm = lm(train_shapes[["og"]][, i] ~ train_cov$Height_Cm)
  r2 = summary(lm)$r.squared
  # Independent of sex
  lm2 = lm(train_shapes[["og"]][, i] ~ train_cov$Sex + train_cov$Height_Cm)
  # Assign values
  c(round(r2, 4), round(sqrt(r2), 4), pvalReturn(lm), pvalReturn(lm2, "train_cov$Height_Cm"))}))

# Order PCs by largest contribution and identify PCs with largest contribution
height_pcs = pc_height_corr$PC[pc_height_corr$p < bonf]
height_pcs_ind = pc_height_corr$PC[pc_height_corr$p_ind < bonf]

# Add Highlight
pc_height_corr = pc_height_corr %>% mutate(Highlight = ifelse(PC %in% height_pcs, "A", "B"))

# # PC vs. Height Correlation (r)
# # Label data
# label_dat = pc_height_corr[height_pcs,][order(pc_height_corr[height_pcs, "r"], decreasing = TRUE),][1:3,]
# # Plot the contributions of each PC
# height_corr_barplot = ggplot(pc_height_corr, aes(x = PC, y = r, fill = Highlight)) +
#   geom_bar(stat = "identity") +
#   labs(title = "", x = "Principal Component", y = "Correlation with Height (r)") +
#   scale_fill_manual(name = "", values = c("#43A047", "#9E9E9E"), labels = c("Significantly Correlated with Height (p<0.0012)"), breaks = "A") +
#   ylim(0,0.8) +
#   # Label top PCs
#   geom_label_repel(data = label_dat, aes(x = PC, y = r, label = paste0("PC", PC)), fill = "white", color = "black", point.padding = 0, min.segment.length = 0, 
#                    size = 2.5, force = 0.5, nudge_y = 0.1, direction = "y", fontface = "bold") +
#   theme_light(base_size = 12) +
#   theme(
#     axis.title.x = element_text(margin = margin(t = 10)),
#     axis.title.y = element_text(margin = margin(r = 10)),
#     axis.title = element_text(face = "bold"),
#     axis.text = element_text(color = "black"),
#     legend.position = "top",
#     legend.text = element_text(face = "bold"),
#     axis.ticks = element_line(color = "#E0E0E0", lineend = "round"),
#     panel.border = element_rect(color = "#E0E0E0"),
#     panel.grid.major = element_blank(),
#     panel.grid.minor = element_blank())
# # Save
# ggsave(filename = paste0("Plots/og_pc_height_correlation_barplot.pdf"), plot = height_corr_barplot, height = 10, width = 15, units = "cm", dpi = "print")
# 


#### 12. Scoring Sexual Dimorphism ####

# Create data frame for scores
sd_scores = data.frame(matrix(NA, nrow = nrow(test_cov), ncol = 4, dimnames = list(NULL, methods)))
# Sex means
for (i in 1:length(setup)) {
  # Select data
  tmp = setup[i]
  # Calculate vector
  lm = lm(train_shapes[[tmp]]~train_sex)
  tmp_vec = lm$coefficients[2,]
  # Give unit length of 1
  # Pdist = sqrt(sum((tmp_vec)^2)); tmp_vec = tmp_vec/Pdist
  # Project individuals onto the sex axis with matrix multiplication
  sd_scores[,paste0(tmp, "_vp")] = as.vector(test_shapes[[tmp]] %*% tmp_vec)
}
# View
head(sd_scores)

# Sex vector
test_sex = ifelse(test_cov$Sex == "F", 0, 1)

# Perform the CVA with both datasets
for (i in 1:length(setup)) {
  # Select data
  tmp = setup[i]
  # Conduct CVA
  cva = CVA(dataarray = train_shapes[[tmp]], groups = train_sex, plot = FALSE)
  # Predict with new data
  predictions = predCVA(cva, newdata = test_shapes[[tmp]])
  # Ensure proper orientation
  cva_means = tapply(predictions, test_sex, mean)
  if (cva_means["1"] > cva_means["0"]) {
    sd_scores[,paste0(tmp, "_cva")] = as.vector(predictions)
  } else {
    sd_scores[,paste0(tmp, "_cva")] = as.vector(predictions*-1)
  }
}

# Row names
rownames(sd_scores) = test_cov$Image_Name
# Examine the scores
head(sd_scores)

# Convert to Z-scores
z_scores = as.data.frame(scale(sd_scores))

# Create data frame (for plotting, must include sex)
scores_df = data.frame(Sex = test_cov$Sex, z_scores)
# View
head(scores_df)

# Data range before and after conversion to Z-scores
ranges_before = sd_scores %>% summarise(across(everything(), list(min = ~min(.x, na.rm = TRUE), max = ~max(.x, na.rm = TRUE))))
ranges_after = z_scores %>% summarise(across(everything(), list(min = ~min(.x, na.rm = TRUE), max = ~max(.x, na.rm = TRUE))))


#### 13. Sex Explained by Height (and CS) ####

# Check
all(test_cov$Image_Name == row.names(scores_df))

# Select scores and covariates
cont_df = scores_df %>% 
  mutate(Height_Cm = test_cov$Height_Cm, CS = test_cov$CS, ID = test_cov$Image_Name) %>% 
  select(ID, Sex, Height_Cm, CS, everything())

# Height
# VP as a function of height
lm1 = lm(formula = og_vp ~ Sex + Height_Cm, data = cont_df); summary(lm1)
lm1b = lm(formula = na_vp ~ Sex + Height_Cm, data = cont_df); summary(lm1b)
# Possible interaction term
lm2 = lm(formula = og_vp ~ Sex * Height_Cm, data = cont_df); anova(lm1, lm2) # No
lm2b = lm(formula = na_vp ~ Sex * Height_Cm, data = cont_df); anova(lm1b, lm2b) # No
# CVA as a function of height
lm3 = lm(formula = og_cva ~ Sex + Height_Cm, data = cont_df); summary(lm3)
lm3b = lm(formula = na_cva ~ Sex + Height_Cm, data = cont_df); summary(lm3b)
# Possible interaction term
lm4 = lm(formula = og_cva ~ Sex * Height_Cm, data = cont_df); anova(lm3, lm4) # No
lm4b = lm(formula = na_cva ~ Sex * Height_Cm, data = cont_df); anova(lm3b, lm4b) # No

# CS
# VP as a function of CS
lm5 = lm(formula = og_vp ~ Sex + CS, data = cont_df); summary(lm5)
lm5b = lm(formula = na_vp ~ Sex + CS, data = cont_df); summary(lm5b)
# Possible interaction term
lm6 = lm(formula = og_vp ~ Sex * CS, data = cont_df); anova(lm5, lm6) # No
lm6b = lm(formula = na_vp ~ Sex * CS, data = cont_df); anova(lm5b, lm6b) # No
# CVA as a function of CS
lm7 = lm(formula = og_cva ~ Sex + CS, data = cont_df); summary(lm7)
lm7b = lm(formula = na_cva ~ Sex + CS, data = cont_df); summary(lm7b)
# Possible interaction term
lm8 = lm(formula = og_cva ~ Sex * CS, data = cont_df); anova(lm7, lm8) # No
lm8b = lm(formula = na_cva ~ Sex * CS, data = cont_df); anova(lm7b, lm8b) # No

# Combine pvalues
pval_h = round(c(pvalReturn(lm1, pval = "Height_Cm"), pvalReturn(lm3, pval = "Height_Cm"), pvalReturn(lm1b, pval = "Height_Cm"), pvalReturn(lm3b, pval = "Height_Cm")), digits = 3)
pval_cs = round(c(pvalReturn(lm5, pval = "CS"), pvalReturn(lm7, pval = "CS"), pvalReturn(lm5b, pval = "CS"), pvalReturn(lm7b, pval = "CS")), digits = 3)

# Magnitude difference between p-values
mag = abs(-log10(pval_h[1]) - (-log10(pval_h[2]))); mag

# Modify data frame
scores_stacked = melt(data = cont_df, id.vars = c("ID", "Sex", "Height_Cm", "CS"), variable.name = "Score_Method", value.name = "Score_Value")
# Add two variables describing methods
scores_stacked = scores_stacked %>% mutate(Score_Type = score_methods$Title[match(Score_Method, rownames(score_methods))],
                       Allometry = score_methods$Analysis[match(Score_Method, rownames(score_methods))])
# Order levels
scores_stacked = scores_stacked %>% mutate(Score_Type = factor(Score_Type, levels = unique(Score_Type)),
                       Allometry = factor(Allometry, levels = unique(Allometry)))
# View
head(scores_stacked)

# Labels for p-values
facet_labels = data.frame(Allometry = score_methods$Analysis, Score_Type = score_methods$Title, 
                          label = paste0("p = ", pval_h), x = min(test_cov$Height_Cm), y = max(abs(scores_stacked$Score_Value))-0.3)
facet_labels = facet_labels %>% mutate(Score_Type = factor(Score_Type, levels = unique(Score_Type)),
                                       Allometry = factor(Allometry, levels = unique(Allometry)),
                                       label = ifelse(pval_h<0.05, paste0(label, "*"), label))
# Facet col
facet_col = rep("black", times = length(scores)); facet_col[pval_h<0.05] = "#43A047"

# # Plot
# cont_scatter = ggplot(scores_stacked, aes(x = Height_Cm, y = Score_Value, color = Sex)) +
#   geom_point(alpha = 0.6) +
#   geom_smooth(method = "lm", se = FALSE) +
#   facet_grid(Allometry~Score_Type) +
#   scale_color_manual(values = c("#EF5350", "#42A5F5")) +
#   labs(title = "", y = "Sexual Dimorphism Score", x = "Height (Cm)") +
#   geom_text(data = facet_labels, aes(x = x, y = (y + 0.75), label = label), inherit.aes = FALSE, size = 4, hjust = 0, colour = facet_col) +
#   theme_light(base_size = 12) +
#   theme(
#     axis.title.x = element_text(margin = margin(t = 10)),
#     axis.title.y = element_text(margin = margin(r = 10)),
#     axis.title = element_text(face = "bold"),
#     axis.text = element_text(color = "black"),
#     axis.ticks = element_line(color = "#E0E0E0", lineend = "round"),
#     strip.background = element_rect(fill = "#E0E0E0", linewidth = 1),
#     strip.text = element_text(face = "bold", color = "black", size = 12),
#     legend.title = element_text(face = "bold"),
#     legend.position = "top",
#     panel.border = element_rect(color = "#E0E0E0"),
#     panel.grid.major = element_blank(),
#     panel.grid.minor = element_blank())

# Plot
cont_scatter = ggplot(scores_stacked %>% filter(Allometry == "Allometry-Inclusive"), aes(x = Height_Cm, y = Score_Value, color = Sex)) +
  geom_point(alpha = 0.6, size = 1.5) +
  geom_smooth(method = "lm", se = FALSE) +
  facet_wrap(~Score_Type) +
  ylim(c(-max(abs(scores_stacked$Score_Value)), max(abs(scores_stacked$Score_Value)))) +
  scale_color_manual(values = c("#EF5350", "#42A5F5")) +
  labs(title = "", y = "Sexual Dimorphism Score", x = "Height (cm)") +
  geom_text(data = facet_labels[1:2,], aes(x = x, y = y, label = label), inherit.aes = FALSE, size = 3, hjust = 0, colour = facet_col[1:2]) +
  theme_light(base_size = 9) +
  theme(
    axis.title.x = element_text(margin = margin(t = 10)),
    axis.title.y = element_text(margin = margin(r = 10)),
    axis.title = element_text(face = "bold", size = 9),
    axis.text = element_text(color = "black", size = 9),
    axis.ticks = element_line(color = "#E0E0E0", lineend = "round"),
    strip.background = element_rect(fill = "#E0E0E0", linewidth = 1),
    strip.text = element_text(face = "bold", color = "black", size = 9),
    legend.title = element_text(face = "bold", size = 9),
    legend.text = element_text(size = 9),
    legend.position = "inside",
    legend.position.inside = c(0.94, 0.2),
    panel.border = element_rect(color = "#E0E0E0"),
    panel.grid.major = element_blank(),
    panel.grid.minor = element_blank())

# Save
ggsave(filename = "Plots/fig_1c.pdf", plot = cont_scatter, height = 7.5, width = 15, units = "cm", dpi = "print") # Figure 1C

# Labels for p-values
facet_labels = facet_labels %>% mutate(label = paste0("p = ", pval_cs), x = rep(min(test_cov$CS), times = nrow(facet_labels)))
facet_labels = facet_labels %>% mutate(label = ifelse(pval_cs<0.05, paste0(label, "*"), label))

# Facet col
facet_col = rep("black", times = length(scores)); facet_col[pval_cs<0.05] = "#43A047"

# # Plot
# cont_scatter = ggplot(scores_stacked, aes(x = CS, y = Score_Value, color = Sex)) +
#   geom_point(alpha = 0.6) +
#   geom_smooth(method = "lm", se = FALSE) +
#   facet_grid(Allometry~Score_Type) +
#   scale_color_manual(values = c("#EF5350", "#42A5F5")) +
#   labs(title = "", y = "Sexual Dimorphism Score", x = "Centroid Size") +
#   geom_text(data = facet_labels, aes(x = x, y = y+0.75, label = label), inherit.aes = FALSE, size = 4, hjust = 0, colour = facet_col) +
#   theme_light(base_size = 12) +
#   theme(
#     axis.title.x = element_text(margin = margin(t = 10)),
#     axis.title.y = element_text(margin = margin(r = 10)),
#     axis.title = element_text(face = "bold"),
#     axis.text = element_text(color = "black"),
#     axis.ticks = element_line(color = "#E0E0E0", lineend = "round"),
#     strip.background = element_rect(fill = "#E0E0E0", linewidth = 1),
#     strip.text = element_text(face = "bold", color = "black", size = 12),
#     legend.title = element_text(face = "bold"),
#     legend.position = "inside",
#     legend.position.inside = c(0.93,0.17),
#     panel.border = element_rect(color = "#E0E0E0"),
#     panel.grid.major = element_blank(),
#     panel.grid.minor = element_blank())
# 
# # Plot
# cont_scatter = ggplot(scores_stacked %>% filter(Allometry == "Allometry-Inclusive"), aes(x = CS, y = Score_Value, color = Sex)) +
#   geom_point(alpha = 0.6) +
#   geom_smooth(method = "lm", se = FALSE) +
#   facet_wrap(~Score_Type) +
#   scale_color_manual(values = c("#EF5350", "#42A5F5")) +
#   labs(title = "", y = "Sexual Dimorphism Score", x = "Centroid Size") +
#   geom_text(data = facet_labels[1:2,], aes(x = x, y = y, label = label), inherit.aes = FALSE, size = 4, hjust = 0, colour = facet_col[1:2]) +
#   theme_light(base_size = 12) +
#   theme(
#     axis.title.x = element_text(margin = margin(t = 10)),
#     axis.title.y = element_text(margin = margin(r = 10)),
#     axis.title = element_text(face = "bold"),
#     axis.text = element_text(color = "black"),
#     axis.ticks = element_line(color = "#E0E0E0", lineend = "round"),
#     strip.background = element_rect(fill = "#E0E0E0", linewidth = 1),
#     strip.text = element_text(face = "bold", color = "black", size = 12),
#     legend.title = element_text(face = "bold"),
#     legend.position = "inside",
#     legend.position.inside = c(0.93,0.17),
#     panel.border = element_rect(color = "#E0E0E0"),
#     panel.grid.major = element_blank(),
#     panel.grid.minor = element_blank())
# # Save
# ggsave(filename = "Plots/score_vs_cs_scatter.pdf", 
#        plot = cont_scatter, height = 10, width = 17, units = "cm", dpi = "print")


#### 14. Score Shape Effects ####

# Calculate R^2 values
# Create empty vectors
score_sex_corr = data.frame(R2 = 1:ncol(z_scores), r = 1:ncol(z_scores))
# Label
rownames(score_sex_corr) = colnames(z_scores)
# Calculate
for (i in 1:ncol(z_scores)) {
  # Create model
  lm = lm(z_scores[,i] ~ test_sex)
  # Extract R2
  r2 = summary(lm)$r.squared
  score_sex_corr[i,] = c(round(r2, digits = 4), round(sqrt(r2), digits = 4))
}

# Calculate mean scores by sex
score_sex_corr$m_mean = apply(z_scores[test_sex == 1,], 2, mean)
score_sex_corr$f_mean = apply(z_scores[test_sex == 0,], 2, mean)

# Create empty dataframe
score_morphs = data.frame(matrix(nrow = threshold, ncol = 1))
# Score morphs
for (i in 1:length(setup)) {
  for (j in 1:length(scores)) {
    # Select data
    tmp = setup[i]; tmp_dat = test_shapes[[i]]; tmp_mean = colMeans(tmp_dat); tmp_score = paste(tmp, scores[j], sep = "_")
    # Linear model
    lm = lm(tmp_dat ~ test_sex + as.vector(z_scores[,tmp_score]))
    # Calculate vector
    tmp_vec = lm$coefficients[3,]
    # Standard morphs
    score_morphs[,paste0(tmp_score, "_3sd_m")] = 3*tmp_vec
    score_morphs[,paste0(tmp_score, "_3sd_f")] = -3*tmp_vec
    # Calculate scaling factor
    Pdist = sqrt(sum((tmp_vec)^2)); scale = 0.05/Pdist
    # Save magnification
    mag_fac = bind_rows(mag_fac, data.frame(Test = tmp_score, Magnification = scale*2))
    # Multiply shapes
    score_morphs[,paste0(tmp_score, "_mx")] = scale*tmp_vec
    score_morphs[,paste0(tmp_score, "_fx")] = -scale*tmp_vec
  }
}
# Remove first column
score_morphs = score_morphs[,-1]

# Helper function to extract IDs based on conditions
get_ids = function(cva_col, vp_col, condition) {test_cov$Image_Name[condition(cva_col, vp_col)]}
# Define conditions
conditions = list(
  lower_l = function(cva, vp) cva < 0 & vp < 0,
  lower_r = function(cva, vp) cva < 0 & vp > 0,
  upper_l = function(cva, vp) cva > 0 & vp < 0,
  upper_r = function(cva, vp) cva > 0 & vp > 0)
# Create ID list
compare_id = lapply(conditions, function(cond) list(
  og = get_ids(z_scores$og_cva, z_scores$og_vp, cond),
  na = get_ids(z_scores$na_cva, z_scores$na_vp, cond)))
# Flatten the list for simpler access
compare_id = unlist(compare_id, recursive = FALSE)
# Fix names
tmp = sub("^(.*)\\.(..)$", "\\2_\\1", names(compare_id)); names(compare_id) = gsub("\\.", "", tmp)

# Calculate group sizes
g_sizes = sapply(compare_id, length)
# View
g_sizes

# Create empty vectors
score_corr = NULL; compare = data.frame(Image_ID = row.names(z_scores), z_scores)
# Compare shapes between CVA and Euclidean scores
compare_morphs = data.frame(matrix(NA, nrow = threshold, ncol = 8, dimnames = list(colnames(pc_scores), names(compare_id))))
# Select individuals across all quadrants
for (i in 1:length(setup)) {
  # Select data
  tmp = setup[i]
  # Linear model
  lm = lm(z_scores[,paste0(tmp, "_cva")] ~ z_scores[,paste0(tmp, "_vp")])
  # Extract r
  score_corr[i] = round(sqrt(summary(lm)$r.squared), digits = 4)
  # Extract residuals
  compare[, paste0(tmp, "_resid")] = as.vector(lm$residuals)
  # Combined score
  compare[, paste0(tmp, "_combined")] = compare[, paste0(tmp, "_vp")] + compare[, paste0(tmp, "_cva")]
  for (j in grep(tmp, names(compare_id))) {
    # Select individuals
    tmp_id = compare_id[[j]]; tmp_dat = compare %>% filter(Image_ID %in% tmp_id); quad = names(compare_id)[j]
    # Selection criteria
    if (grepl("lower_l|upper_r", quad)) {x = "_combined"} else {x = "_resid"}
    # Order and select
    compare_id[[j]] = tmp_dat[order(abs(tmp_dat[,paste0(tmp, x)]), decreasing = TRUE), "Image_ID"][1:min(g_sizes)]
    # Mean shape 
    tmp_vec = colMeans(test_shapes[[tmp]][test_cov$Image_Name %in% compare_id[[j]],]); compare_morphs[,quad] = tmp_vec
    # Calculate scaling factor
    Pdist = sqrt(sum((tmp_vec)^2)); scale = 0.05/Pdist
    # Save magnification
    mag_fac = bind_rows(mag_fac, data.frame(Test = quad, Magnification = scale))
    # Scaled shape
    compare_morphs[,paste0(quad, "x")] = tmp_vec*scale
  }
}
# View
score_corr; head(compare)


#### 15. Convert Shapes and Morphs ####

# Join shapes to be converted
convert = as.matrix(cbind(sex_morphs, pc_morphs, score_morphs, compare_morphs, height_morphs))
# Generate an empty array with the correct dimensions
mshape_add = array(NA, dim = c(n_lmk, k, ncol(convert)))
# Loop through the array and add the mean shape
for (i in 1:ncol(convert)) {mshape_add[,,i] = mshape}
# Add
converted = mshape_add + arrayspecs(t(eigenvect %*% convert), n_lmk, k)
# Add mean shape
converted = abind(mshape, converted); dimnames(converted)[[3]][1] = "mshape"

# Replicate shape lists
test_converted = test_shapes; train_converted = train_shapes
for (i in 1:length(setup)) {
  # Select setup
  tmp = setup[i]
  # Join shapes
  tmp_convert = t(rbind(train_shapes[[tmp]], test_shapes[[tmp]]))
  # Generate an empty array with the correct dimensions
  mshape_add = array(NA, dim = c(n_lmk, k, ncol(tmp_convert)))
  # Loop through the array and add the mean shape
  for (j in 1:ncol(tmp_convert)) {mshape_add[,,j] = mshape}
  # Add
  tmp_converted = mshape_add + arrayspecs(t(eigenvect %*% tmp_convert), n_lmk, k)
  # Assign
  test_converted[[tmp]] = tmp_converted[,,dimnames(tmp_converted)[[3]] %in% test]
  train_converted[[tmp]] = tmp_converted[,,dimnames(tmp_converted)[[3]] %in% train]
}
# Check
all(dimnames(test_converted$og)[[3]] == test_cov$Image_Name)


#### 16. Regional Correlations with Sex and Scores ####

# Create list for the segmented atlas
segments = list()
# Create list for segmented landmarks
train_seg = list()
# Aligned
train_aligned_seg = list()
# PCA scores
train_scores_seg = list()
# Residuals
train_corr_seg = list()
# Results
seg_table = seg_table %>% mutate(R2 = NA, Fval = NA, pval = NA, R2NA = NA, FvalNA = NA, pvalNA = NA)

for (i in 1:nrow(seg_table)) {
  # Segment the atlas
  # Index segment
  idx = which(seg$cluster == i)
  # Segment
  segments[[seg_table$label[i]]] = rmVertex(atlas, idx, keep = TRUE)
  
  # Segment landmarks
  train_seg[[seg_table$label[i]]] = train_lmks[idx,,]
  
  # Join the atlas
  tmp = abind(t(segments[[i]]$vb[-4,]), train_seg[[i]])
  # Align registered shapes
  tmp_aligned = procSym(tmp, pcAlign = FALSE)
  # Extract shapes (excluding the atlas)
  train_aligned_seg[[seg_table$label[i]]] = tmp_aligned$rotated[,,-1]
  # Check 
  all(dimnames(train_aligned_seg[[i]])[[3]] == train_cov$Image_Name)
  
  # Parallel analysis
  tmp_para = parallelPCA(t(two.d.array(train_aligned_seg[[i]])))
  # Conduct pca
  tmp_pca = prcomp(two.d.array(train_aligned_seg[[i]]))
  # Scores
  train_scores_seg[[seg_table$label[i]]] = tmp_pca$x[,1:tmp_para$n]
  
  # Create data frame
  df1 = data.frame(train_scores_seg[[i]], Height_Cm = train_cov$Height_Cm)
  # Create linear model
  lm = lm(train_scores_seg[[i]]~Height_Cm, data = df1)
  # Extract the regression residuals
  train_corr_seg[[seg_table$label[i]]] = lm$residuals
  
  # Allometry inclusive
  set.seed(500)
  tmp_plm1 = procD.lm(train_scores_seg[[i]]~train_sex, iter = 99999, SS.type = "III")
  # Save
  seg_table[i, 4:6] = c(tmp_plm1$aov.table[1, "Rsq"], tmp_plm1$aov.table[1, "F"], tmp_plm1$aov.table[1, "Pr(>F)"])
  
  # Allometry exclusive
  set.seed(500)
  tmp_plm2 = procD.lm(train_corr_seg[[i]]~train_sex, iter = 99999, SS.type = "III")
  # Save
  seg_table[i, 7:9] = c(tmp_plm2$aov.table[1, "Rsq"], tmp_plm2$aov.table[1, "F"], tmp_plm2$aov.table[1, "Pr(>F)"])
}


# Assign plotting colours
# Extract R2 values
r2 = c(seg_table$R2, seg_table$R2NA)
# Continuous colour mapping
col_fun = col_numeric(palette = c("white", "#FFE082", "#FFA726", "#FF7043", "#EF5350", "#B71C1C"), domain  = c(0, max(r2)))
seg_table = seg_table %>% mutate(col = col_fun(R2), colNA = col_fun(R2NA))
# Assign colours
col_assign = seg_table$col[seg$cluster]
# Assign masculine morph to shape
sub = atlas; sub$vb[-4,] = t(converted[,,"og_mx"])
# Colour the mesh
sub$material$color = col_assign
# Open window
open3d(zoom = 0.7, userMatrix = angle_face)
par3d(windowRect = c(0, 100, 600, 800))
# Plot
shade3d(sub, specular = 1, add = FALSE)
# Save the image
rgl.snapshot(paste0("Heatmaps/og_seg_r2.png"), top = TRUE)
# Clear
clear3d()

# Assign masculine morph to shape
sub$vb[-4,] = t(converted[,,"na_mx"])
# Assign colours
col_assign = seg_table$colNA[seg$cluster]
# Colour the mesh
sub$material$color = col_assign
# Plot
shade3d(sub, specular = 1, add = FALSE)
# Save the image
rgl.snapshot(paste0("Heatmaps/na_seg_r2.png"), top = TRUE)
# Clear
close3d()

# Legend
# Create data frame
leg_df = data.frame(x = 1:length(r2), y = 1:length(r2), value = r2)
# Base plot
plot = ggplot(leg_df, aes(x, y, fill = value)) + geom_tile()
# Format
plot = plot + 
  scale_fill_gradientn(colors = c("white", "#FFE082", "#FFA726", "#FF7043", "#EF5350", "#B71C1C"), limits = c(0, max(r2)), name = "R2", 
                       guide = guide_colorbar(barwidth = 7.5, barheight = 0.75, ticks = TRUE, ticks.colour = "black", frame.colour = "black", direction = "horizontal", nbin = 100)) + 
  theme(legend.title = element_text(face = "bold", hjust = 0.5, size = 9), legend.title.position = "top", legend.text = element_text(size = 9))
# Get legend only
leg_grab = get_legend(plot)
# Save
ggsave("Heatmaps/seg_r2_scale_vec.pdf", leg_grab, height = 2, width = 4, units = "cm", dpi = "print")

  
  
#### 17. Plot Morphs ####

# List shapes to plot
to_plot = dimnames(converted)[[3]]
# Select only necessary morphs for figures
morphs = to_plot[2:9]

# Close existing windows
while (rgl.cur() > 0) {close3d()}

# Specify views
views = list(angle = angle_face)

# Standard morphs
for (j in 1:length(views)) {
  # Open window
  open3d(zoom = 0.7, userMatrix = views[[j]])
  # Define the size of the window
  par3d("windowRect"= c(0, 100, 600, 800))
  # Specify plot
  for (i in 1:length(morphs)) {
    # Select subject
    subject = atlas; subject$vb[-4,] = t(converted[,,morphs[i]]*mean_CS)
    # Plot
    shade3d(subject, col = "white", specular = 1, add = TRUE)
    # Save the image
    rgl.snapshot(paste0("Morphs/", tolower(morphs[i]), "_", names(views)[j], ".png"), top = TRUE)
    # Clear
    clear3d()
  }
  while (rgl.cur() > 0) {close3d()}
}

# Calculate max distances for limits
limitCalc = function(sub1, sub2) {
  x = NA
  for (i in 1:length(sub1)) {
    # Select shapes
    subject1 = atlas; subject2 = atlas
    subject1$vb[-4,] = t(converted[,,sub1[i]]*mean_CS)
    subject2$vb[-4,] = t(converted[,,sub2[i]]*mean_CS)
    # Dist
    tmp_dists = meshDist(subject1, subject2, plot = F)$dists
    x[i] = max(abs(tmp_dists))
  }
  x
}

# Create dataframe of heatmaps
# Sex axes
heatmaps = data.frame(sub1 = colnames(sex_morphs)[grepl("m", colnames(sex_morphs))], sub2 = colnames(sex_morphs)[grepl("f", colnames(sex_morphs))], gif = c(FALSE, TRUE, FALSE, FALSE), legend = FALSE)
tmp_limit = limitCalc(heatmaps$sub1, heatmaps$sub2)
heatmaps$limit = rep(tmp_limit[c(1,4)], times = 2)
heatmaps$legend[1:2] = TRUE
# Compare sex axes
tmp = data.frame(sub1 = c("na_mx", "na_fx"), sub2 = c("og_mx", "og_fx"), gif = FALSE, legend = FALSE)
tmp_limit = limitCalc(tmp$sub1, tmp$sub2); tmp$limit = max(tmp_limit); tmp$legend[1] = TRUE
heatmaps = rbind(heatmaps, tmp)
# Score effects
tmp = data.frame(sub1 = colnames(score_morphs)[grepl("m", colnames(score_morphs))], sub2 = colnames(score_morphs)[grepl("f", colnames(score_morphs))], gif = FALSE, legend = FALSE)
tmp_limit = limitCalc(tmp$sub1, tmp$sub2); tmp$limit = max(tmp_limit)
tmp = tmp[c(2,4,6,8),]; tmp$legend[1] = TRUE
heatmaps = rbind(heatmaps, tmp)
# Compare score axes
tmp = data.frame(sub1 = c("og_cva_mx", "na_cva_mx"), sub2 = c("og_vp_mx", "na_vp_mx"), gif = FALSE, legend = FALSE)
tmp_limit = limitCalc(tmp$sub1, tmp$sub2); tmp$limit = max(tmp_limit); tmp$legend[1] = TRUE
heatmaps = rbind(heatmaps, tmp)
# PC plots
tmp = data.frame(sub1 = to_plot[(grepl("pc\\d_m", to_plot))], sub2 = to_plot[(grepl("pc\\d_f", to_plot))], gif = FALSE, legend = FALSE)
tmp_limit = limitCalc(tmp$sub1, tmp$sub2); tmp$limit = max(tmp_limit)
tmp = tmp[c(2:3, 6),]; tmp$legend[1] = TRUE
heatmaps = rbind(heatmaps, tmp)
# # Height
# tmp = data.frame(sub1 = c("h_tall", "h_m"), sub2 = c("h_short", "h_f"), gif = FALSE)
# tmp_limit = limitCalc(tmp$sub1, tmp$sub2); tmp$limit = tmp_limit
# heatmaps = rbind(heatmaps, tmp)
# Compare plots
tmp = data.frame(sub1 = to_plot[(grepl("upper|lower", to_plot))], sub2 = "mshape", gif = FALSE, legend = FALSE)
tmp_limit = limitCalc(tmp$sub1, tmp$sub2); tmp$limit = c(rep(max(tmp_limit[1:8]), times = 8), rep(max(tmp_limit[9:16]), times = 8))
tmp = tmp[9:16,]; tmp$legend[1] = TRUE
heatmaps = rbind(heatmaps, tmp)
# View
heatmaps

# Heatmaps and GIFs are made using personalized functions adapted from the meshDist plotting function from Morpho.

# Shape difference heatmaps
shape_diff = heatmaps[-c(5:6, 11:12),]
# Plot heatmaps
for (j in 1:length(views)) {
  # Specify plot
  for (i in 1:nrow(shape_diff)) {
    # Select shapes
    subject1 = atlas; subject2 = atlas
    subject1$vb[-4,] = t(converted[,,shape_diff$sub1[i]]*mean_CS)
    subject2$vb[-4,] = t(converted[,,shape_diff$sub2[i]]*mean_CS)
    # Heatmap
    heatmapPretty(sub1 = subject1, sub2 = subject2, userMatrix = views[[j]], legend = shape_diff$legend[i], bg = "white", colExtremes = c("#7986CB", "#FFA726"), legend_orientation = "horizontal", legend_name = "Shape Difference (mm)",
                  limit = shape_diff$limit[i], path = paste0("Heatmaps/", tolower(shape_diff$sub1[i]), "_to_", tolower(shape_diff$sub2[i]), "_", names(views)[j], ".png"))
    # GIF
    if (j == 1 & shape_diff$gif[i] == TRUE) { # Angle view only
          heatmapGIF(sub1 = subject1, sub2 = subject2, steps = 20, userMatrix = views[[j]], legend = shape_diff$legend[i], bg = "white", symm = TRUE, colExtremes = c("#7986CB", "#FFA726"),
                     limit = shape_diff$limit[i], path = paste0("GIF/", tolower(shape_diff$sub1[i]), "_to_", tolower(shape_diff$sub2[i]), "_", names(views)[j], ".gif"))
    }
  }
}

# Vector difference heatmaps
shape_diff = heatmaps[c(5:6, 11:12),]
# Plot heatmaps
for (j in 1:length(views)) {
  # Specify plot
  for (i in 1:nrow(shape_diff)) {
    # Select shapes
    subject1 = atlas; subject2 = atlas
    subject1$vb[-4,] = t(converted[,,shape_diff$sub1[i]]*mean_CS)
    subject2$vb[-4,] = t(converted[,,shape_diff$sub2[i]]*mean_CS)
    # Heatmap
    heatmapPretty(sub1 = subject1, sub2 = subject2, userMatrix = views[[j]], legend = shape_diff$legend[i], bg = "white", colExtremes = c("#26A69A", "#EC407A"), legend_name = "Vector Difference (mm)", legend_orientation = "horizontal", 
                  limit = shape_diff$limit[i], path = paste0("Heatmaps/", tolower(shape_diff$sub1[i]), "_to_", tolower(shape_diff$sub2[i]), "_", names(views)[j], ".png"))

    }
  }


#### 18. Plots of Scores ####

# # Plot combinations of score comparisons
# # List possible combinations
# combinations = combinations(n = ncol(z_scores)/2, r = 2) # 1:3
# tmp = combinations + (ncol(z_scores)/2)
# combinations = rbind(combinations, tmp) # Join
# # Loop and plot each combination
# for (i in 1:nrow(combinations)) {
#   # List the two variables
#   x = colnames(z_scores)[combinations[i, 1]]
#   y = colnames(z_scores)[combinations[i, 2]]
#   # Plot permutations
#   score_scatter = ggplot(scores_df, aes(x = scores_df[,x], y = scores_df[,y], color = Sex)) +
#     geom_point(alpha = 0.6) +
#     scale_color_manual(values = c("#EF5350", "#42A5F5")) +
#     labs(title = "", x = score_methods[x, "Title"], y = score_methods[y, "Title"]) +
#     theme_light(base_size = 12) +
#     theme(
#       axis.title.x = element_text(margin = margin(t = 10)),
#       axis.title.y = element_text(margin = margin(r = 10)),
#       axis.title = element_text(face = "bold"),
#       axis.text = element_text(color = "black"),
#       axis.ticks = element_line(color = "#E0E0E0", lineend = "round"),
#       legend.title = element_text(face = "bold"),
#       panel.border = element_rect(color = "#E0E0E0"),
#       panel.grid.major = element_blank(),
#       panel.grid.minor = element_blank())
#   # Save
#   ggsave(filename = paste0("Plots/", tolower(x), "_vs_", tolower(y), "_scatter.pdf"), 
#          plot = score_scatter, height = 10, width = 11, units = "cm", dpi = "print")
# }
#
# # Plot scatterplot comparing CVA and euclidean scores
# # Setup
# compare_setup = data.frame(score1 = c("og_vp", "na_vp"), score2 = c("og_cva", "na_cva"))
# # Plot
# for (j in 1:nrow(compare_setup)) {
#   # Select shapes
#   tmp_setup = compare_setup[j,]
#   # Range
#   if(j == 1) {range = c(1,3,5,7)} else {range = c(2,4,6,8)}
#   # Extract IDs used to generate morphs
#   compare_id_full = NULL
#   for (i in range) {compare_id_full = c(compare_id_full, compare_id[[i]])}
#   # Select data
#   df = scores_df %>% filter(test_cov$Image_Name %in% compare_id_full != 1)
#   df2 = scores_df %>% filter(test_cov$Image_Name %in% compare_id_full)
#   # Create plot
#   compare = ggplot(df, aes(x = df[,tmp_setup[,1]], y = df[,tmp_setup[,2]], color = Sex)) +
#     geom_point(alpha = 0.2, size = 1) +
#     geom_point(data = df2, alpha = 0.8, size = 1, aes(x = df2[,tmp_setup[,1]], y = df2[,tmp_setup[,2]], color = Sex)) +
#     scale_color_manual(values = c("#EF5350", "#42A5F5")) +
#     labs(title = "", x = "Regression Score", y = "CVA Score") +
#     ylim(-5,5) + xlim(-5,5)+
#     geom_hline(yintercept = 0, linewidth = 0.5, linetype = "dashed", col = "#9E9E9E", lineend = "round") +
#     geom_vline(xintercept = 0, linewidth = 0.5, linetype = "dashed", col = "#9E9E9E", lineend = "round") +
#     theme_light(base_size = 12) +
#     theme(
#       axis.title.x = element_text(margin = margin(t = 10)),
#       axis.title.y = element_text(margin = margin(r = 10)),
#       axis.title = element_text(face = "bold"),
#       axis.text = element_text(color = "black"),
#       legend.title = element_text(face = "bold"),
#       axis.ticks = element_line(color = "#E0E0E0", lineend = "round"),
#       panel.border = element_rect(color = "#E0E0E0"),
#       panel.grid.major = element_blank(),
#       panel.grid.minor = element_blank())
#   # Save
#   ggsave(filename = paste0("Plots/", tolower(tmp_setup[,1]),"_vs_", tolower(tmp_setup[,2]),"_scatter_annotated.pdf"), 
#          plot = compare, height = 10, width = 11, units = "cm", dpi = "print")
# }

# Start stack
tmp = scores_df %>% mutate(ID = rownames(scores_df)) %>% select(ID, everything()); rownames(tmp) = NULL
a_scores_stacked = data.frame(rbind(tmp[,1:2], tmp[,1:2]),
                            vp = c(scores_df$og_vp, scores_df$na_vp), 
                            cva = c(scores_df$og_cva, scores_df$na_cva))
# Add ID and Allometry category
a_scores_stacked = a_scores_stacked %>% mutate(Allometry = rep(unique(score_methods$Analysis), each = nrow(scores_df)))
# Order
a_scores_stacked = a_scores_stacked %>% mutate(Allometry = factor(Allometry, levels = unique(score_methods$Analysis)))

# Compile IDs
og_id = NULL; for (i in c(1,3,5,7)) {og_id = c(og_id, compare_id[[i]])}
na_id = NULL; for (i in c(2,4,6,8)) {na_id = c(na_id, compare_id[[i]])}
# Index
idx = a_scores_stacked$ID %in% og_id & a_scores_stacked$Allometry == "Allometry-Inclusive"
idx2 = a_scores_stacked$ID %in% na_id & a_scores_stacked$Allometry == "Allometry-Exclusive"
# Add to stacked
a_scores_stacked = a_scores_stacked %>% mutate(vp2 = ifelse(idx | idx2, vp, NA), cva2 = ifelse(idx | idx2, cva, NA))

# Create plot
compare = ggplot(a_scores_stacked, aes(x = vp, y = cva, color = Sex)) +
  geom_point(alpha = 0.2, size = 1.5) +
  geom_point(alpha = 0.8, size = 1.5, aes(x = vp2, y = cva2), na.rm = TRUE) +
  scale_color_manual(values = c("#EF5350", "#42A5F5")) +
  labs(title = "", x = "Regression Score", y = "CVA Score") +
  ylim(-4.5,4.5) + xlim(-4.5,4.5)+
  geom_hline(yintercept = 0, linewidth = 0.5, linetype = "dashed", col = "#9E9E9E", lineend = "round") +
  geom_vline(xintercept = 0, linewidth = 0.5, linetype = "dashed", col = "#9E9E9E", lineend = "round") +
  theme_light(base_size = 9) +
  facet_wrap(~Allometry) +
  theme(
    axis.title.x = element_text(margin = margin(t = 10)),
    axis.title.y = element_text(margin = margin(r = 10)),
    axis.title = element_text(face = "bold", size = 9),
    axis.text = element_text(color = "black", size = 9),
    strip.background = element_rect(fill = "#E0E0E0", linewidth = 1),
    strip.text = element_text(face = "bold", color = "black", size = 9),
    legend.title = element_text(face = "bold", size = 9),
    legend.text = element_text(size = 9),
    legend.position = "top",
    axis.ticks = element_line(color = "#E0E0E0", lineend = "round"),
    panel.border = element_rect(color = "#E0E0E0"),
    panel.grid.major = element_blank(),
    panel.grid.minor = element_blank())
# Save
ggsave(filename = "Plots/fig_s5.pdf", plot = compare, height = 10, width = 15, units = "cm", dpi = "print") # Figure S5

# Labels for correlation values
facet_labels = facet_labels %>% mutate(label = paste0("r = ", score_sex_corr$r), x = 0.55, y = 3.75)

# Violin plot of sexual dimorphism scores
violin_scores = ggplot(scores_stacked, aes(x = Sex, y = Score_Value, fill = Sex)) +
  geom_violin(trim = TRUE, alpha = 0.4, color = "white") +  # Violin plot with light border
  geom_boxplot(width = 0.2, alpha = 1, outliers = TRUE, linewidth = 0.5, outlier.size = 1.5) +  # Boxplot overlay with minimal width
  scale_x_discrete(labels = c("F" = "Female", "M" = "Male")) +
  scale_fill_manual(values = c("#E57373", "#64B5F6")) +
  scale_color_manual(values = c("#C62828", "#0277BD")) +
  labs(title = "", x = "Sex", y = "Sexual Dimorphism Score") +
  ylim(-4,4) +
  facet_grid2(Allometry~Score_Type, axes = "all", remove_labels = "all") +
  geom_text(data = facet_labels, aes(x = x, y = y, label = label), inherit.aes = FALSE, size = 3, hjust = 0) +
  theme_light(base_size = 9) +
  theme(
    axis.title.x = element_text(margin = margin(t = 10)),
    axis.title.y = element_text(margin = margin(r = 10)),
    axis.title = element_text(face = "bold", size = 9),
    axis.text = element_text(color = "black", size = 9),
    strip.background = element_rect(fill = "#E0E0E0", linewidth = 1),
    strip.text = element_text(face = "bold", color = "black", size = 9),
    legend.position = "none",
    axis.ticks = element_line(color = "#E0E0E0", lineend = "round"),
    panel.border = element_rect(color = "#E0E0E0"),
    panel.grid.major = element_blank(),
    panel.grid.minor = element_blank())
# Save
ggsave(filename = "Plots/fig_3a.pdf", plot = violin_scores, height = 12, width = 9, units = "cm", dpi = "print") # Figure 3A

# Labels for correlation values and sex means
facet_labels = facet_labels %>% mutate(x = -4, y = 0.975, f_mean = score_sex_corr$f_mean, m_mean = score_sex_corr$m_mean)

# # Histogram plot of sexual dimorphism scores
# hist_scores = ggplot(scores_stacked, aes(x = Score_Value, fill = Sex)) +
#   geom_density(size = 1, color = "white", alpha = 0.5, linewidth = 0.25) +
#   geom_vline(data = facet_labels, aes(xintercept = f_mean), linetype = "dashed", size = 0.5, show.legend = FALSE, color = "#C62828", lineend = "round") +
#   geom_vline(data = facet_labels, aes(xintercept = m_mean), linetype = "dashed", size = 0.5, show.legend = FALSE, color = "#0277BD", lineend = "round") +
#   scale_fill_manual(values = c("#F44336", "#2196F3"), labels = c("Female", "Male")) +
#   xlim(-4, 4)+ylim(0,1)+
#   facet_grid2(Allometry~Score_Type, axes = "all", remove_labels = "all") +
#   geom_text(data = facet_labels, aes(x = x, y = y, label = label), inherit.aes = FALSE, size = 3, hjust = 0) +
#   theme_light(base_size = 12) +
#   labs(title = "", x = "Sexual Dimorphism Score", y = "Density", fill = "Sex")+
#   theme(
#     axis.title.x = element_text(margin = margin(t = 10)),
#     axis.title.y = element_text(margin = margin(r = 10)),
#     axis.title = element_text(face = "bold"),
#     axis.text = element_text(color = "black"),
#     strip.background = element_rect(fill = "#E0E0E0", linewidth = 1),
#     strip.text = element_text(face = "bold", color = "black", size = 12),
#     legend.title = element_text(face = "bold"),
#     axis.ticks = element_line(color = "#E0E0E0", lineend = "round"),
#     panel.border = element_rect(color = "#E0E0E0"),
#     panel.grid.major = element_blank(),
#     panel.grid.minor = element_blank())
# # Save
# ggsave(filename = "Plots/sd_scores_hist.pdf", plot = hist_scores, height = 15, width = 18, units = "cm", dpi = "print")


# Calculate angle between score effects and m-f difference
# Convert score shape effects (with sex shape effect for comparison)
score_comp = cbind(sex_morphs[ ,grepl("_mx", colnames(sex_morphs))], score_morphs[,grepl("_mx", colnames(score_morphs))])
# Create vector for angles
score_angles = data.frame(matrix(nrow = length(methods), ncol = 2, dimnames = list(methods, c("radians", "pval"))))
# Calculate angle
for (i in 1:length(setup)) {
  tmp_dat = score_comp[,grepl(setup[i], colnames(score_comp))]
  for (j in 1:length(scores)) {
    tmp_vec = gsub("_mx", "", colnames(tmp_dat)[j+1])
    tmp = vecAngle(tmp_dat[,1], tmp_dat[,j+1], test = "same")
    score_angles[tmp_vec,] = c(tmp$theta, tmp$p)
    # Save significance plot
    ggsave(filename = paste0("Plots/", tmp_vec, "_angle_sig_plot.pdf"), plot = tmp$plot, height = 10, width = 10, units = "cm", dpi = "print")
  }}
# Format
score_angles = score_angles %>% mutate(degrees = radians*(180/pi)) %>% select(radians, degrees, pval)

# Radius
rad = 0.5
# Calculate x and y coordinates
score_angles = score_angles %>% mutate(x = cos(radians)*(rad+0.05), 
                                       y = sin(radians)*(rad+0.05),
                                       Score = score_methods$Title)
# View
score_angles = score_angles %>% mutate(Score = factor(Score, levels = unique(Score)))

# Add deg label
score_angles = score_angles %>% mutate(deg_label = paste0(format(round(degrees, digits = 1), nsmall = 1), "°"))

# Add Allometry
score_angles = score_angles %>% mutate(Allometry = factor(score_methods$Analysis, levels = unique(score_methods$Analysis)))

# Score angle plot
angle_plot = ggplot(score_angles) +
  geom_arc(aes(x0 = 0, y0 = 0, r = rad, start = 0, end = 0.5*pi), color = "#9E9E9E") +
  xlim(-0.05, rad+0.35) +
  ylim(-0.05, rad+0.15) +
  annotate("segment", x = 0, y = 0, xend = 0, yend = rad+0.05, lineend = "round", color = "#9E9E9E") +
  annotate("segment", x = 0, y = 0, xend = rad+0.05, yend = 0, lineend = "round", color = "#9E9E9E") +
  geom_segment(aes(x = 0, y = 0, xend = x, yend = y, linetype = Score), linewidth = 0.75, lineend = "round") +
  geom_text_repel(aes(x = x, y = y, label = deg_label), point.padding = 0, 
                  min.segment.length = 5, size = 3, force = 0.0005, nudge_y = 0, nudge_x = 0.1, direction = "y", fontface = "bold") +
  annotate("text", label = "0°", x = 0.6, y = 0, size = 3, colour = "#9E9E9E") +
  annotate("text", label = "90°", x = 0, y = 0.6, size = 3, colour = "#9E9E9E") +
  labs(color = "Score Method") +
  theme_light(base_size = 9) +
  facet_grid(rows = vars(Allometry)) +
  theme(
    legend.position = "right",
    legend.key.height = unit(0.4, "cm"),
    strip.background = element_rect(fill = "#E0E0E0", linewidth = 1),
    strip.text = element_text(face = "bold", color = "black", size = 9),
    legend.title = element_text(face = "bold", size = 9),
    legend.text = element_text(size = 9),
    legend.background = element_rect(fill = NA),
    legend.key = element_rect(fill = NA),
    panel.border = element_rect(color = "#E0E0E0"),
    panel.grid.major = element_blank(),
    panel.grid.minor = element_blank(),
    axis.title.x = element_blank(),
    axis.title.y = element_blank(),
    axis.ticks.x = element_blank(),
    axis.ticks.y = element_blank(),
    axis.text.x = element_blank(),
    axis.text.y = element_blank())
# Save
ggsave(filename = "Plots/fig_4b.pdf", plot = angle_plot, height = 7.5, width = 9.5, units = "cm", dpi = "print") # Figure 4B


# Calculate the correlation of the PCs with each score
# Create empty vector for coefficients
pc_score_corr = data.frame(matrix(ncol = ncol(z_scores), nrow = threshold, byrow = FALSE, dimnames = list(paste0("PC", 1:threshold), rownames(score_methods))))
# View contribution of each PC to score
for (i in 1:ncol(pc_score_corr)) {
  tmp_setup = substr(colnames(pc_score_corr)[i], 1, 2)
  for (j in 1:threshold) {
    lm = pcor.test(test_shapes[[tmp_setup]][,j], z_scores[,i], test_sex)
    # Extract correlation coefficient
    pc_score_corr[j, i] = abs(lm$estimate)
  }
}

# Convert to linear data set
pc_score_corr_stacked = melt(data = cbind(PC = 1:threshold, pc_score_corr), id.vars = c("PC"), variable.name = "Score_Method", value.name = "Score_Corr")
# Add two variables describing methods
pc_score_corr_stacked = pc_score_corr_stacked %>% mutate(Score_Type = score_methods$Title[match(Score_Method, rownames(score_methods))],
                                                         Allometry = score_methods$Analysis[match(Score_Method, rownames(score_methods))])
# Order levels
pc_score_corr_stacked = pc_score_corr_stacked %>% mutate(Score_Type = factor(Score_Type, levels = unique(Score_Type)))

# Add labels
pc_score_corr_stacked = pc_score_corr_stacked %>% mutate(Labels = paste0("PC", PC))
# Max values
top3 = pc_score_corr_stacked %>%
  mutate(Index = 1:nrow(pc_score_corr_stacked)) %>%
  group_by(Score_Method) %>%
  slice_max(Score_Corr, n = 3, with_ties = FALSE) %>%
  ungroup()
# Remove labels for after top 3
idx = 1:nrow(pc_score_corr_stacked); idx = idx %in% top3$Index != 1
pc_score_corr_stacked[idx, "Labels"] = NA

# Add highlight
pc_score_corr_stacked = pc_score_corr_stacked %>% 
  mutate(Highlight = ifelse(PC %in% sex_pcs$og & Allometry == "Allometry-Inclusive" | PC %in% sex_pcs$na & Allometry == "Allometry-Exclusive", "A", "B"))

# Add sex corr
tmp = rbind(cbind(pc_sex_corr$og, Allometry = "Allometry-Inclusive", StDev = as.vector(t(summary_pca[2,1:threshold]))), 
            cbind(pc_sex_corr$na, Allometry = "Allometry-Exclusive", StDev = as.vector(t(post_summary[2,])))) %>%
  dplyr::select(PC, r, Allometry, StDev) %>%
  rename(Sex_Corr = r)
# Add 
pc_score_corr_stacked = left_join(pc_score_corr_stacked, tmp, by = c("PC", "Allometry")) %>% 
  mutate(Allometry = factor(Allometry, levels = unique(Allometry)))

# Plot the contributions of each PC
sex_corr = ggplot(pc_score_corr_stacked, aes(x = PC, y = Score_Corr, fill = Highlight)) +
  geom_text(data = data.frame(x = c(thresh70+2.5, thresh80+2.5, thresh90+2.5), y = 1.05, label = c("70%", "80%", "90%")), 
            aes(x = x, y = y, label = label, fill = NULL), size = 3, col = "#BDBDBD") +
  geom_vline(xintercept = c(thresh70, thresh80, thresh90), linetype = "dashed", color = "#BDBDBD") +
  geom_bar(stat = "identity") +
  labs(title = "", x = "Principal Component", y = "Correlation with Sexual Dimorphism Score (r)") +
  scale_fill_manual(name = "", values = c("#43A047", "#9E9E9E"), labels = c("Significantly Correlated with Sex"), breaks = "A") +
  facet_grid2(Allometry~Score_Type, axes = "all", remove_labels = "y") +
  geom_label_repel(aes(label = Labels), fill = "white", na.rm = TRUE, color = "black", point.padding = 0, min.segment.length = 0, 
                   size = 3, force = 0.5, nudge_y = 0.1, direction = "y", fontface = "bold") +
  #ylim(0,1.1) +
  theme_light(base_size = 9) +
  theme(
    axis.title.x = element_text(margin = margin(t = 10)),
    axis.title.y = element_text(margin = margin(r = 10)),
    axis.title = element_text(face = "bold", size = 9),
    axis.text = element_text(color = "black", size = 9),
    legend.position = "top",
    legend.text = element_text(face = "bold", size = 9),
    strip.background = element_rect(fill = "#E0E0E0", linewidth = 1),
    strip.text = element_text(face = "bold", color = "black", size = 9),
    axis.ticks = element_line(color = "#E0E0E0", lineend = "round"),
    panel.border = element_rect(color = "#E0E0E0"),
    panel.grid.major = element_blank(),
    panel.grid.minor = element_blank())
# Save
ggsave(filename = paste0("Plots/fig_s6.pdf"), plot = sex_corr, height = 15, width = 15, units = "cm", dpi = "print") # Figure S6

# Change labels
pc_score_corr_stacked = pc_score_corr_stacked %>% 
  mutate(Labels = ifelse(PC %in% sex_pcs$og[1:3] & Allometry == "Allometry-Inclusive" | PC %in% sex_pcs$na[1:3] & Allometry == "Allometry-Exclusive", paste0("PC", PC),  NA))

# Reverse order to put early PCs on top
pc_score_corr_stacked = pc_score_corr_stacked %>% arrange(desc(PC))

# Plot PCs by correlation with sex and score
score_sex_scatter = ggplot(data = pc_score_corr_stacked, aes(x = Sex_Corr, y = Score_Corr, col = StDev*100)) +
  geom_smooth(color = "#757575", method = "gam", se = FALSE, lineend = "round", linewidth = 0.75) +
  geom_point(alpha = 1, size = 1.5) +
  xlim(0, 0.8) + ylim(-0.05, 1) +
  scale_color_gradientn(name = "Total Shape Variation Explained (%)", colours = c("#E0E0E0","#2E7D32")) +
  labs(title = "", x = "Correlation with Sex (r)", y = "Correlation with Sexual Dimorphism Score (r)") +
  facet_grid2(Allometry~Score_Type, axes = "all", remove_labels = "y") +
  theme_light(base_size = 9) +
  guides(col = guide_colorbar(barwidth = 12, barheight = 0.5, title.position = "top", title.hjust = 0.5, direction = "horizontal", position = "top", 
                              label.theme = element_text(size = 10))) +
  geom_label_repel(aes(label = Labels), color = "black", na.rm = TRUE, point.padding = 0.25, min.segment.length = 0, size = 3, force = 1, 
                   force_pull = 0, nudge_x = 0.05, direction = "x", fontface = "bold") +
  theme(
    axis.title.x = element_text(margin = margin(t = 10)),
    axis.title.y = element_text(margin = margin(r = 10)),
    axis.title = element_text(face = "bold", size = 9),
    axis.text = element_text(color = "black", size = 9),
    axis.ticks = element_line(color = "#E0E0E0", lineend = "round"),
    strip.background = element_rect(fill = "#E0E0E0", linewidth = 1),
    strip.text = element_text(face = "bold", color = "black", size = 9),
    legend.title = element_text(face = "bold", size = 9),
    legend.text = element_text(size = 9),
    panel.border = element_rect(color = "#E0E0E0"),
    panel.grid.major = element_blank(),
    panel.grid.minor = element_blank())
# Save
ggsave(filename = "Plots/fig_5.pdf", plot = score_sex_scatter, height = 15, width = 15, units = "cm", dpi = "print") # Figure 5

# ROC Curves
# Melt data to compare in a single plot
roc_data = melt_roc(scores_df, "Sex", colnames(z_scores))
# Replace names
roc_data = roc_data %>% mutate(Score_Type = score_methods$Title[match(name, rownames(score_methods))],
                               Allometry = score_methods$Analysis[match(name, rownames(score_methods))])
# Order levels
roc_data = roc_data %>% mutate(Score_Type = factor(Score_Type, levels = unique(Score_Type)),
                               Allometry = factor(Allometry, levels = unique(Allometry)))
# Dummy variable
roc_data = roc_data %>% mutate(Dummy = "dummy")

# Plot
roc = ggplot(roc_data, aes(d = D, m = M, color = Score_Type)) +
  geom_roc(n.cuts = 0, lineend = "round") +
  labs(title = "", x = "False Positive Fraction", y = "True Positive Fraction", color = "Score Method") +
  facet_grid(Allometry~Dummy) +
  theme_light(base_size = 9) +
  scale_color_manual(values = c("#9E9E9E", "black")) +
  theme(
    axis.title.x = element_text(margin = margin(t = 10)),
    axis.title.y = element_text(margin = margin(r = 10)),
    axis.title = element_text(face = "bold", size = 9),
    axis.text = element_text(color = "black", size = 9),
    axis.ticks = element_line(color = "#E0E0E0", lineend = "round"),
    strip.background = element_rect(fill = "#E0E0E0", linewidth = 1),
    strip.text = element_text(face = "bold", color = "black", size = 9),
    legend.position = "right",
    legend.title = element_text(face = "bold", size = 9),
    legend.text = element_text(size = 9),
    panel.border = element_rect(color = "#E0E0E0"),
    panel.grid.major = element_blank(),
    panel.grid.minor = element_blank())
# Save
ggsave(filename = "Plots/fig_3b.pdf", plot = roc, height = 12, width = 10, units = "cm", dpi = "print") # Figure 3B
# Area under the curve
auc = round(calc_auc(roc)$AUC, 2)
# Label
names(auc) = unique(roc_data$name)
# View
auc # Table 1

# Cross-validated classification accuracy
# Set seed
set.seed(123)
# 10-fold cross validation
cv = trainControl(method = "cv", number = 10)

# Train models
model1 = train(Sex ~ og_vp, data = scores_df, method = "glm", family = binomial, trControl = cv)
model2 = train(Sex ~ og_cva, data = scores_df, method = "glm", family = binomial, trControl = cv)
model3 = train(Sex ~ na_vp, data = scores_df, method = "glm", family = binomial, trControl = cv)
model4 = train(Sex ~ na_cva, data = scores_df, method = "glm", family = binomial, trControl = cv)
# Print results
model1$results; model2$results; model3$results; model4$results

# Done
# Morphs were edited in Adobe Photoshop to remove white background.
# Figures and figure components were brought into Adobe Illustrator and edited manually as needed (e.g., font sizes, addition of morphs, etc.)
