# Supplementary material for: Measuring sexual dimorphism in human faces
Source: J Anat. 2025 Oct 16;248(5):705–18. doi: 10.1111/joa.70056 (PMC13069161; doi:10.1111/joa.70056)
Supplement: Supplementary file 2 — Data S2. [file JOA-248-705-s003.txt]

# Quantifying Sexual Dimorphism of the Human Face

All code used to perform analyses and create figures is included in the supplemental material attached and outlined in ‘Code_Revised.R’

Code for figures are labelled as they appear, e.g. # Figure 1A

The code begins with importing the registered 3D facial scans, and proceeds through all stages of the analysis:

1.  Setup
2.  Load Packages and Data
3.  Filter and Setup Data
4.  Equal Sampling
5.  Alignment
6.  Sample Size Effects
7.  PCA
8.  Height Standardization
9.  Sexual Dimorphism
10. Relationship Between PCs and Sex
11. Relationship Between PCs and Height
12. Scoring Sexual Dimorphism
13. Sex Explained by Height (and CS)
14. Score Shape Effects
15. Convert Shapes and Morphs
16. Regional Correlations with Sex and Scores
17. Plot Morphs
18. Plots of Scores

Images were registered using the MeshMonk pipeline in Matlab R2021b (https://doi.org/10.1038/s41598-019-42533-y): 
1. Rigid initialization based on guide points (n = 5, manually placed)
2. Rigid ICP
3. PCA
4. Non-parametric, non-rigid ICP (iterative process)

Compared to the original paper, we added an additional PCA step as it seemed to improve registration results. The PCA model-based transformation allows for realistic deformations of the atlas (which is constructed from a European control sample) so that it better fits the target shape prior to the non-rigid step.

Some plotting relies on customized plotting functions from our lab R package (https://github.com/Hallgrimsson-lab/facebaseUtils.git). 
